# Supplementary material for: Genetic tool for fate mapping of Oct4 (Pou5f1)-expressing cells and their progeny past the pluripotency stage
Source: Stem Cell Res Ther. 2019 Dec 16;10:391. doi: 10.1186/s13287-019-1520-6 (PMC6916430; doi:10.1186/s13287-019-1520-6)
Supplement: Supplementary file 3 — Additional file 3. Characterization of differentiated NSC cells and induced pluripotent stem cells. (a) q PCR analysis of the expression of the markers Oct4 and Sox2 in undifferentiated ESCs and differentiated NSC-like cells. Results are expressed as mean +/− SEM (b) Immunocytochemistry against Nestin (green) and Sox2 (red) markers in differentiated NSC. (c) Immunofluorescence staining against Oct4 (Magenta) and Nanog (Green) in the cells with inactive tracing system (left) and cells activating tdTomato expression (right). Note, that cells with bright magenta signals – non-iPSC proliferating cells overexpressing Oct4 during reprogramming procedure. [file 13287_2019_1520_MOESM3_ESM.xlsx]

## Sheet: Лист1
Oct4.OFF-1.2F;	CTATGGAAGCCCCCACTTCA;
Oct4.OFF-1.2R;	GCCCAAACATAGCAGAAAGC;
Oct4.OFF-2.2F;	GGTGGAGCTTGGAGAACGTG;
Oct4.OFF-2.2R;	CCCACCCCTGTTGTGCTTTT;
Oct4.OFF-3.2F;	ACCGACCTCTAGATTCAGCAA;
Oct4.OFF-3.2R;	GTGCCAGAAGGGCAAAGATCA;
Oct4.OFF-4.2F;	TCCACTTCTGGCTGAGGAGA;
Oct4.OFF-4.2R;	GGAAGAACCAGGCTGAGACC;
Oct4.OFF-5.2F;	AGCAATCACTCCCCAGGAAAG;
Oct4.OFF-5.2R;	AAGAACTAGGGTTCGGCCTC;
Oct4OFFT-6-F;	AGGTGGTTTCAACACCGTGA;
Oct4OFFT-6-R;	GCTTGTCCGGATAGCTGTGA;
Oct4OFFT-7-F;	GAGAAGTGGGTGGAGGAAGC;
Oct4OFFT-7-R;	ACAGCTCACACTCAACAGCA;
RosaOFFT-1-F;	CTTAGGCAGGTTCCAGTGGT;
RosaOFFT-1-R;	TCTGCCTTCCAATGGTCTTCT;
RosaOFFT-2-F;	AGCAAGGTTCAAGACACGCT;
RosaOFFT-2-R;	CATTCAGGCAGGACGATGCT;
RosaOFFT-3-F;	GGATGATACCGCACAGCGAC;
RosaOFFT-3-R;	CAACCTCCCTCAGTCCTCCA;
RosaOFFT-4-F;	AGGTTGGAGGTTTTAGAGGCA;
RosaOFFT-4-R;	CTTCCTGATCTGTTGGCTTCCT;
RosaOFFT-5-F;	AAGTCACTGGGCAGCATCAA;
RosaOFFT-5-R;	ACTATCTGGGCATTCTGTGCT;
RosaOFFT-6-F;	AGCTCTCCTTAGGTGGGAGT;
RosaOFFT-6-R;	ACCCTGGAGTGACAGTGAGT;
RosaOFFT-7-F;	TGTGCTTTCTTCCATTCAACTCT;
RosaOFFT-7-R;	GGATCTGTAGGCCTGGCATC;
